# Supplementary material for: Locations and characteristics of pharmacy deserts in the United States: a geospatial study
Source: Health Aff Sch. 2024 Mar 16;2(4):qxae035. doi: 10.1093/haschl/qxae035 (PMC11034534; doi:10.1093/haschl/qxae035)
Supplement: qxae035_Supplementary_Data [file qxae035_supplementary_data.zip]

Archive with 2 entries (2 files):
- PharmacyDesertsManuscript2_SupplementalMaterial_vclean.docx
- coi_disclosure_all.docx
